# Supplementary material for: MEK Inhibition in a Newborn with RAF1-Associated Noonan Syndrome Ameliorates Hypertrophic Cardiomyopathy but Is Insufficient to Revert Pulmonary Vascular Disease
Source: Genes (Basel). 2021 Dec 21;13(1):6. doi: 10.3390/genes13010006 (PMC8774485; doi:10.3390/genes13010006)
Supplement: Supplementary file 1 [file genes-13-00006-s001.zip › genes-1508422-supplementary/Table_S1.xlsx]

## Sheet: Table S1
	Table S1a: Results of GSEA on "Oncogenic Signature Gene Sets" from the Molecular Signature Database, subset C6 ( http://www.gsea-msigdb.org/gsea/msigdb/genesets.jsp?collection=C6 ), comparing different days of treatment vs pretreatment control.
		GSEA 1: Day 7 vs Day 0		GSEA 2: Day 16 vs Day 0		GSEA 3: Day 30 vs Day 0		GSEA 4: Day 37 vs Day 0		GSEA 5: AVG treated vs Day 0
	GENE SET NAME	FDR q-val	NES	FDR q-val	NES	FDR q-val	NES	FDR q-val	NES	FDR q-val	NES
	EGFR_UP.V1_UP	0.000146199	-2.13703	0.000124553	-2.09827	0	-2.06005	0.0210508	-1.67473	0.000148529	-2.08053
	KRAS.300_UP.V1_UP	0.000119617	-2.1198	0.00195097	-1.84107	0.00268242	-1.81139	0.038178	-1.56485	0.00016115	-2.00504
	KRAS.600_UP.V1_UP	0.00018797	-2.17877	0.000137008	-2.12693	0	-2.1938	0.0162653	-1.73648	0	-2.24185
	KRAS.600.LUNG.BREAST_UP.V1_UP	0.000131579	-2.12513	0.000606538	-1.97538	0	-2.26841	0.0120386	-1.78605	0.00015	-2.14427
	KRAS.BREAST_UP.V1_UP	0	-2.27449	0.00181148	-1.85849	9.87023e-05	-2.01052	0.000995861	-1.98737	0.000182805	-2.09589
	KRAS.DF.V1_UP	0.0184257	-1.58344	0.00213187	-1.82269	0.00757573	-1.69784	0.036088	-1.58829	0.00117932	-1.84434
	KRAS.LUNG.BREAST_UP.V1_UP	0.00325215	-1.78227	0.0404984	-1.47932	0	-2.10632	0.0360331	-1.58644	0.00101019	-1.85436
	RAF_UP.V1_UP	0.0419152	-1.46784	0.00462189	-1.75516	0.00578048	-1.72943	0.00276423	-1.91747	0.0016055	-1.8201
	AKT_UP.V1_UP	0.000928802	-1.93251	0	-2.3277	0	-2.07866	0.00354131	-1.89278	0	-2.22923
	PTEN_DN.V1_DN	0.00249155	-1.81466	0.00039374	-1.99951	0.000577859	-1.93896	0.0187928	-1.69501	0.000113165	-2.03072
	AKT_UP_MTOR_DN.V1_UP	0.00026655	-2.01626	0.00034252	-2.23129	0	-2.16827	0.0190818	-1.70093	0.000133333	-2.12278
	CORDENONSI_YAP_CONSERVED_SIGNATURE	0.00329813	-1.78321	0.000207563	-2.0536	0	-2.04681	0.000877433	-1.99396	0.000169748	-2.09268
	BCAT.100_UP.V1_UP	0.00396512	-1.75771	0.000228346	-2.16199	0	-2.0721	0.0167915	-1.72211	0.0001	-2.11612
	LEF1_UP.V1_UP	0.000277656	-2.02178	0.000152231	-2.13919	0	-2.29064	0.0403232	-1.55355	0	-2.23849
	CYCLIN_D1_UP.V1_UP	0.0199176	-1.57261	0.00284058	-1.80569	0	-2.0629	0.0204494	-1.67449	0.000252172	-1.95753
	ATF2_S_UP.V1_UP	0.000239262	-2.02779	0.000802401	-1.92137	0.000514834	-1.94112	0.00383802	-1.8639	0.000158431	-2.09
	ATF2_UP.V1_UP	0.006024	-1.71046	0.0253657	-1.54919	0.0129169	-1.63795	0.0395758	-1.54146	0.0029986	-1.74861
	Table S1b: Results of GSEA on the PTPN11-UP Noonan Signature (https://pubmed.ncbi.nlm.nih.gov/22253195/), comparing different days of treatment vs pretreatment control.
		GSEA 1: Day 7 vs Day 0		GSEA 2: Day 16 vs Day 0		GSEA 3: Day 30 vs Day 0		GSEA 4: Day 37 vs Day 0		GSEA 5: AVG treated vs Day 0
	GENE SET NAME	FDR q-val	NES	FDR q-val	NES	FDR q-val	NES	FDR q-val	NES	FDR q-val	NES
	PTPN11 UP	0.000281997	-2.09576	0.0034972	-1.78864	0	-2.35162	0.0086356	-1.82697	0	-2.33767
