# Supplementary material for: MEK Inhibition in a Newborn with RAF1-Associated Noonan Syndrome Ameliorates Hypertrophic Cardiomyopathy but Is Insufficient to Revert Pulmonary Vascular Disease
Source: Genes (Basel). 2021 Dec 21;13(1):6. doi: 10.3390/genes13010006 (PMC8774485; doi:10.3390/genes13010006)
Supplement: Supplementary file 1 [file genes-13-00006-s001.zip › genes-1508422-supplementary/Table_S2.xlsx]

## Sheet: Table S2
		Table S2a PTPN11_UP
			Gsea Rank						Log 2 TMM						Log 2 Ratio
		Geneid	D7	D16	D30	D37	ALL	SUM	PRETREATMENT	D7A	D7B	D16	D30	D37	PRETREATMENT	Day7	Day 16	Day 30	Day 37
		EGR2	11038	11049	10999	10991	11041	55118	6.50846	3.82232	3.78194	2.32369	1.97458	3.22368	0	-2.70633	-4.18478	-4.53388	-3.28479
		HBEGF	10972	11033	11004	10670	11003	54682	6.76708	4.8907	5.08546	3.40499	2.17378	5.27634	0	-1.779	-3.3621	-4.5933	-1.49074
		CD300LB	10710	10737	11007	10954	10978	54386	6.74553	5.47121	5.71533	5.20668	2.08951	4.00005	0	-1.15226	-1.53884	-4.65602	-2.74548
		C1QA	10903	10683	9999	10607	10771	52963	3.20265	1.59664	1.78545	1.80112	1.9851	1.82415	0	-1.51161	-1.40153	-1.21756	-1.37851
		TNFRSF12A	10974	10798	10444	9697	10838	52751	3.55959	1.71079	1.84415	1.85581	1.80955	2.84517	0	-1.78212	-1.70378	-1.75004	-0.714423
		ARRDC4	10563	10252	10494	10439	10623	52371	5.38843	4.2651	4.49478	4.43916	3.53008	4.22368	0	-1.00849	-0.949264	-1.85834	-1.16475
		GRN	10672	10083	10739	9668	10665	51827	8.63049	7.41833	7.62603	7.79353	6.14341	7.92582	0	-1.10831	-0.836953	-2.48708	-0.704664
		WARS	10662	10746	10716	8860	10723	51707	8.11151	6.89321	7.13382	6.54999	5.69956	7.65389	0	-1.098	-1.56152	-2.41195	-0.457618
		ADAM9	10503	9600	10597	10257	10558	51515	4.86961	4.01846	3.78896	4.2403	2.78912	3.86427	0	-0.965898	-0.629308	-2.08049	-1.00534
		OSCAR	10354	8967	10731	10631	10638	51321	4.4748	3.51952	3.68743	4.00958	2.00001	3.05929	0	-0.871326	-0.465222	-2.47479	-1.41551
		NCF1	10732	9673	9967	10142	10457	50971	5.25648	3.96871	4.19522	4.60102	4.05937	4.33059	0	-1.17451	-0.655452	-1.19711	-0.925884
		RGS12	8930	10122	10294	10197	10219	49762	3.5059	2.98131	3.14686	2.64143	1.9772	2.54708	0	-0.441819	-0.864474	-1.5287	-0.958817
		APLP2	10456	9475	10573	8715	10400	49619	8.71923	7.69519	7.88546	8.13104	6.68124	8.29385	0	-0.928902	-0.588188	-2.03799	-0.425383
		Table S2b CORDENONSI_YAP_CONSERVED
			Gsea Rank						Log 2 TMM						Log 2 Ratio
		Geneid	D7	D16	D30	D37	ALL	SUM	PRETR	D7A	D7B	D16	D30	D37	Pretreatment	Day7	Day 16	Day 30	Day 37
		THBS1	10881	11020	11045	11053	11050	55049	11.2807	9.8551	9.80615	8.24945	3.61166	4.04261	0	-1.45003	-3.03121	-7.669	-7.23804
		BIRC5	10933	10835	10594	10787	10901	54050	4.0088	2.30574	2.51185	2.20385	1.93402	2.28877	0	-1.60001	-1.80496	-2.07479	-1.72003
		TK1	10979	10940	10496	10628	10919	53962	4.35466	2.36463	2.73182	2.04805	2.49366	2.94726	0	-1.80643	-2.30661	-1.861	-1.40739
		CENPF	10953	10998	9619	10481	10877	52928	4.49561	2.72078	2.89688	1.80683	3.53407	3.28168	0	-1.68678	-2.68878	-0.961534	-1.21393
		CDC20	10860	10520	10044	10588	10715	52727	3.12465	1.62679	1.81453	1.97919	1.86721	1.76792	0	-1.40399	-1.14547	-1.25744	-1.35673
		GAS6	10222	10767	10266	10643	10657	52555	3.42143	2.56208	2.65705	1.793	1.91835	1.98287	0	-0.811859	-1.62843	-1.50307	-1.43855
		ITGB2	10425	9982	9935	9840	10302	50484	9.46977	8.37959	8.73931	8.68493	8.29691	8.69383	0	-0.910319	-0.784838	-1.17286	-0.775939
		Table S2c KRAS.600_UP.V1_UP
			Gsea Rank						Log 2 TMM						Log 2 Ratio
		Geneid	D7	D16	D30	D37	ALL	SUM	PRETR	D7A	D7B	D16	D30	D37	Pretreatment	Day7	Day 16	Day 30	Day 37
		MMP9	11054	10942	10970	11013	11045	43970	5.8802	1.67889	1.92578	3.56389	1.76845	1.76126	0	-4.07786	-2.31631	-4.11175	-4.11894
		SPP1	11004	11019	10882	10976	11005	43882	4.8482	2.87728	2.85735	1.82919	1.74806	1.86146	0	-1.98088	-3.01901	-3.10013	-2.98674
		DUSP6	11020	10958	10979	10840	11008	43785	7.84245	5.18021	5.93219	5.4234	3.60788	5.94053	0	-2.28626	-2.41906	-4.23458	-1.90193
		HBEGF	10972	11033	11004	10670	11003	43710	6.76708	4.8907	5.08546	3.40499	2.17378	5.27634	0	-1.779	-3.3621	-4.5933	-1.49074
		RETN	11011	10847	10982	10825	10991	43645	5.92563	3.97502	3.69492	4.08244	1.64246	4.08395	0	-2.09066	-1.84319	-4.28317	-1.84168
		PTGS2	10978	10937	10841	10727	10962	43467	4.45723	2.52813	2.77489	2.16936	1.60506	2.86427	0	-1.80572	-2.28787	-2.85216	-1.59295
		SPRY2	10998	10912	10549	10863	10955	43279	3.8455	1.88092	1.92891	1.71882	1.86069	1.86613	0	-1.94058	-2.12668	-1.98481	-1.97936
		LAG3	11036	10973	10706	10524	10981	43184	4.47829	1.8871	1.82241	1.96811	2.11104	3.20131	0	-2.62354	-2.51018	-2.36724	-1.27698
		Table S2d AKT_UP.V1_UP
			Gsea Rank						Log 2 TMM						Log 2 Ratio
		Geneid	D7	D16	D30	D37	ALL	SUM	PRETR	D7A	D7B	D16	D30	D37	Pretreatment	Day7	Day 16	Day 30	Day 37
		LRG1	10919	10988	10981	11012	11018	54918	6.24423	4.63566	4.74632	3.64143	1.98464	2.15551	0	-1.55324	-2.60281	-4.2596	-4.08873
		TESC	10393	11000	10973	10955	10982	54303	6.34227	5.37661	5.52453	3.60748	2.1941	3.58789	0	-0.891697	-2.73479	-4.14817	-2.75437
		PYGL	10971	10630	10812	10924	10954	54291	5.75635	3.80115	4.16855	4.43675	3.01722	3.39113	0	-1.77149	-1.3196	-2.73912	-2.36521
		ARG1	10793	10952	10655	10917	10934	54251	4.00397	2.93023	2.51185	1.62148	1.76751	1.70365	0	-1.28293	-2.38249	-2.23646	-2.30032
		UBE2C	10992	10768	10302	10619	10885	53566	3.51951	1.657	1.62305	1.88943	1.98239	2.12414	0	-1.87949	-1.63008	-1.53713	-1.39537
		NFIL3	10738	10385	10647	10889	10840	53499	5.59858	4.30072	4.53292	4.55501	3.38296	3.48053	0	-1.18176	-1.04357	-2.21563	-2.11805
		ADGRG1	10761	10898	9832	10609	10766	52866	6.36317	4.96236	5.31678	4.30262	5.27502	4.98267	0	-1.2236	-2.06055	-1.08815	-1.38051
		SOCS6	10639	10722	10283	10174	10644	52462	3.92946	2.94317	2.76068	2.43433	2.40927	2.98267	0	-1.07754	-1.49513	-1.52019	-0.946791
		LDLR	10774	10917	9426	10570	10747	52434	4.43944	3.06655	3.33128	2.28125	3.58112	3.10016	0	-1.24052	-2.15819	-0.858315	-1.33927
		IFIT2	10568	10902	10484	9666	10727	52347	5.77207	4.6156	4.90336	3.6909	3.9351	5.06756	0	-1.01259	-2.08117	-1.83697	-0.704508
		SECTM1	9687	10376	10702	10593	10625	51983	5.33747	4.71702	4.71717	4.29997	2.9826	3.9739	0	-0.620376	-1.0375	-2.35488	-1.36357
		METRNL	10162	10667	10656	9790	10616	51891	7.54511	6.73666	6.79071	6.16353	5.30686	6.78877	0	-0.78142	-1.38158	-2.23825	-0.756331
		DHCR7	10051	10555	10018	9180	10274	50078	4.13353	3.34527	3.45119	2.93626	2.89841	3.58789	0	-0.735299	-1.19727	-1.23512	-0.545639
		FBXO6	10388	10318	9686	8700	10198	49290	4.23188	3.28556	3.39708	3.24307	3.2388	3.8111	0	-0.890561	-0.988817	-0.993085	-0.420781
		Table S2e LEF1-UP.V1_UP
			Gsea Rank						Log 2 TMM						Log 2 Ratio
		Geneid	D7	D16	D30	D37	ALL	SUM	PRETR	D7A	D7B	D16	D30	D37	Pretreatment	Day7	Day 16	Day 30	Day 37
		EGR2	11038	11049	10999	10991	11041	55118	6.50846	3.82232	3.78194	2.32369	1.97458	3.22368	0	-2.70633	-4.18478	-4.53388	-3.28479
		EGR3	11017	10949	10879	10849	10986	54680	4.95723	2.62767	2.94795	2.58148	1.86824	3.01723	0	-2.16942	-2.37574	-3.08899	-1.94
		LMO2	10586	10751	10948	10966	10961	54212	6.27665	5.11881	5.38091	4.70099	2.48544	3.41076	0	-1.02679	-1.57566	-3.79122	-2.86589
		CDA	10985	10557	10941	10356	10941	53780	5.33555	3.50214	3.48617	4.137	1.66474	4.24934	0	-1.8414	-1.19855	-3.67081	-1.08621
		FOSL1	11001	10955	10770	9919	10944	53589	4.17282	2.09001	2.33128	1.75872	1.61693	3.36454	0	-1.96217	-2.4141	-2.55589	-0.808279
		GZMB	10875	10978	10228	10538	10874	53493	7.57637	6.28302	6.00785	5.02252	6.12632	6.27188	0	-1.43094	-2.55385	-1.45005	-1.30449
		PRF1	10781	10871	10058	10834	10825	53369	7.89463	6.55578	6.70145	5.96084	6.62762	6.01829	0	-1.26602	-1.9338	-1.26701	-1.87634
		CST7	10876	10776	10564	10087	10811	53114	7.84651	6.50759	6.318	6.19958	5.82539	6.95006	0	-1.43372	-1.64693	-2.02112	-0.896449
		HSPA1A	10629	10374	10248	10589	10626	52466	3.25241	2.15818	2.21099	2.21516	1.78553	1.8951	0	-1.06782	-1.03725	-1.46688	-1.35731
		CXCR1	10842	10051	9969	10656	10660	52178	3.18568	1.90785	1.72382	2.36491	1.98697	1.72526	0	-1.36985	-0.820772	-1.19871	-1.46043
		TNFRSF1B	10385	10358	10761	9891	10643	52038	9.31801	8.37123	8.49048	8.3003	6.79078	8.52098	0	-0.887153	-1.01771	-2.52723	-0.797028
		S100A4	10703	10155	10443	9901	10570	51772	9.21878	8.00695	8.15129	8.33378	7.46964	8.41907	0	-1.13966	-0.884999	-1.74914	-0.799713
		TREML2	10000	8852	9944	10778	10369	49943	3.35466	2.47567	2.8029	2.9156	2.17378	1.64952	0	-0.715372	-0.439055	-1.18088	-1.70514
		Table S2f CYCLIN_D1_UP.V1_UP
			Gsea Rank						Log 2 TMM						Log 2 Ratio
		Geneid	D7	D16	D30	D37	ALL	SUM	PRETR	D7A	D7B	D16	D30	D37	Pretreatment	Day7	Day 16	Day 30	Day 37
		EGR1	11030	10974	10799	10946	11000	54749	4.39583	1.83517	1.97781	1.88482	1.72597	1.80602	0	-2.48934	-2.51101	-2.66986	-2.5898
		THBD	10801	11047	11012	10598	11001	54459	6.88612	5.49776	5.69305	2.83721	1.92529	5.51872	0	-1.29072	-4.04891	-4.96083	-1.3674
		KIR2DL3	10928	11013	10829	10591	10959	54320	4.95973	3.54521	3.2214	2.02252	2.15317	3.59934	0	-1.57642	-2.93721	-2.80656	-1.36039
		SMOX	10408	10927	10988	10824	10958	54105	6.25444	5.43502	5.27489	4.02894	1.88985	4.42048	0	-0.899486	-2.2255	-4.3646	-1.83397
		HK3	10868	10251	10783	10865	10887	53654	5.75922	4.20191	4.47315	4.81135	3.14275	3.77622	0	-1.42169	-0.947864	-2.61646	-1.983
		MKI67	10915	10851	10546	10412	10862	53586	5.77632	4.19651	4.26737	3.92597	3.79578	4.63871	0	-1.54438	-1.85035	-1.98054	-1.13761
		NKG7	10981	11024	10499	10092	10933	53529	9.61175	7.77832	7.80766	6.54832	7.74783	8.71438	0	-1.81876	-3.06343	-1.86392	-0.897368
		PTMS	9801	10918	10791	10661	10823	52994	4.45369	3.82232	3.78194	2.29198	1.81391	2.98267	0	-0.651556	-2.16171	-2.63978	-1.47102
		ZYX	10756	10303	10833	10237	10797	52926	8.82029	7.38137	7.84182	7.84384	5.99206	7.82793	0	-1.20869	-0.976453	-2.82823	-0.992357
		KLF4	10033	10607	10386	10482	10548	52056	4.98693	4.4487	4.07401	3.70702	3.33344	3.77117	0	-0.725572	-1.27991	-1.65349	-1.21576
		PLOD1	10005	10089	9896	10394	10297	50681	3.79043	3.09001	3.05666	2.94987	2.64894	2.67163	0	-0.71709	-0.840554	-1.14149	-1.1188
		ST3GAL4	9178	10499	10085	10368	10292	50422	3.03273	2.47567	2.59432	1.90814	1.74037	1.93554	0	-0.497738	-1.12459	-1.29236	-1.09719
